# Supplementary material for: Aconine attenuates osteoclast-mediated bone resorption and ferroptosis to improve osteoporosis via inhibiting NF-κB signaling
Source: Front Endocrinol (Lausanne). 2023 Nov 13;14:1234563. doi: 10.3389/fendo.2023.1234563 (PMC10682992; doi:10.3389/fendo.2023.1234563)
Supplement: Supplementary file 5 [file Table_2.xlsx]

## Sheet: Fig1C-G
			BMD	BV/TV	Tb.N	Tb.Th	Tb.Sp
			g/cm3	%	1/mm	mm	mm
	sham	1	0.1873	13.323	1.6578	0.080369	0.45021
		2	0.17612	12.362	1.5541	0.07954	0.47644
		3	0.176	14.779	1.6382	0.090217	0.4835
		4	0.193	16.558	1.7616	0.090996	0.4306
		5	0.18519	16.348	1.7315	0.087415	0.42772
		6	0.17445	13.943	1.6469	0.084665	0.4135
	OVX	17	0.12085	7.1866	1.0764	0.065762	0.48194
		18	0.088926	4.8053	0.81262	0.059134	0.5342
		21	0.11138	6.9359	1.0393	0.066733	0.488
		22	0.1234	7.4425	1.1295	0.065893	0.47358
		23	0.11772	7.5772	1.1209	0.067602	0.51501
		24	0.12506	7.9426	1.1994	0.065221	0.49264
	OVX+AC	33	0.13207	8.6806	1.2981	0.066873	0.48933
		34	0.12396	7.9422	1.123	0.069834	0.48231
		35	0.13148	8.5054	1.2925	0.069806	0.44087
		36	0.14991	10.57	1.4712	0.071844	0.45897
		37	0.14453	9.7346	1.4036	0.070357	0.45295
		40	0.14866	9.9079	1.3987	0.070838	0.42944
BMD
BV/TV
Tb.N
Tb.Th
Tb.Sp

## Sheet: Fig1H
			total area （μm2）	trabecular area（μm2）	ratio(%)
	sham	1	2740000	694593	25.3501
		2	2740000	707028	25.8039
		3	2740000	704302	25.7045
		4	2740000	682630	24.9135
		5	2740000	608152	22.1953
		6	2740000	582834	21.2713
	OVX	1	2740000	428460	15.6372
		2	2740000	462574	16.8823
		3	2740000	417550	15.2391
		4	2740000	428589	15.6419
		6	2740000	389829	14.2273
		7	2740000	260701	9.51464
	OVX+AC	1	2740000	530966	19.3783
		2	2740000	609067	22.2287
		3	2740000	550265	20.0827
		4	2740000	543391	19.8318
		5	2740000	489337	17.859
		6	2740000	581784	21.233

## Sheet: Fig 2A
BALP	（pg/mL）
		sample	blank	sample-blank	standard curve	x4
	sham	0.163	0.0855	0.0775	0.24779	0.99116
	sham	0.229	0.0855	0.1435	0.267736	1.07094
	sham	0.124	0.0855	0.0385	0.243232	0.972929
	sham	0.241	0.0855	0.1555	0.273015	1.09206
	sham	0.166	0.0855	0.0805	0.248363	0.993452
	sham	0.235	0.0855	0.1495	0.270312	1.08125
	OVX	0.596	0.0855	0.5105	0.659156	2.63663
	OVX	0.724	0.0855	0.6385	0.907517	3.63007
	OVX	0.55	0.0855	0.4645	0.58403	2.33612
	OVX	0.686	0.0855	0.6005	0.827748	3.31099
	OVX	0.603	0.0855	0.5175	0.671243	2.68497
	OVX	0.544	0.0855	0.4585	0.574782	2.29913
	OVX+AC	0.27	0.0855	0.1845	0.28787	1.15148
	OVX+AC	0.256	0.0855	0.1705	0.280328	1.12131
	OVX+AC	0.268	0.0855	0.1825	0.28675	1.147
	OVX+AC	0.202	0.0855	0.1165	0.257717	1.03087
	OVX+AC	0.195	0.0855	0.1095	0.25554	1.02216
	OVX+AC	0.16	0.0855	0.0745	0.247249	0.988995

## Sheet: Fig 2B
PINP	（pg/mL）
		sample	blank	sample-blank	standard curve	x4（pg/mL）	÷1000（ng/mL）
	sham	1.364	0.081	1.283	3230.16	12920.6	12.9206
	sham	2.334	0.081	2.253	5755.07	23020.3	23.0203
	sham	1.504	0.081	1.423	3594.58	14378.3	14.3783
	sham	1.295	0.081	1.214	3050.55	12202.2	12.2022
	sham	1.349	0.081	1.268	3191.11	12764.5	12.7645
	sham	2.317	0.081	2.236	5710.82	22843.3	22.8433
	OVX	3.539	0.081	3.458	8891.68	35566.7	35.5667
	OVX	3.731	0.081	3.65	9391.46	37565.8	37.5658
	OVX	3.72	0.081	3.639	9362.83	37451.3	37.4513
	OVX	3.796	0.081	3.715	9560.66	38242.6	38.2426
	OVX	3.508	0.081	3.427	8810.99	35244	35.244
	OVX	3.652	0.081	3.571	9185.82	36743.3	36.7433
	OVX+AC	2.901	0.081	2.82	7230.97	28923.9	28.9239
	OVX+AC	3.231	0.081	3.15	8089.96	32359.8	32.3598
	OVX+AC	2.582	0.081	2.501	6400.61	25602.5	25.6025
	OVX+AC	3.41	0.081	3.329	8555.9	34223.6	34.2236
	OVX+AC	3.299	0.081	3.218	8266.96	33067.9	33.0679
	OVX+AC	3.483	0.081	3.402	8745.92	34983.7	34.9837

## Sheet: Fig 2C
	β-CTX	（pg/mL）
			sample	blank	sample-blank	standard curve	x4（pg/mL）	÷1000（ng/mL）
		sham	0.868	0.396	0.472	185.318	741.271	0.741271
		sham	0.954	0.396	0.558	266.495	1065.98	1.06598
		sham	0.819	0.396	0.423	148.221	592.884	0.592884
		sham	0.742	0.396	0.346	103.353	413.413	0.413413
		sham	0.71	0.396	0.314	89.5345	358.138	0.358138
		sham	0.7	0.396	0.304	85.7973	343.189	0.343189
		OVX	1.436	0.396	1.04	1100.37	4401.48	4.40148
		OVX	1.555	0.396	1.159	1405.23	5620.91	5.62091
		OVX	1.302	0.396	0.906	804.007	3216.03	3.21603
		OVX	1.537	0.396	1.141	1356.6	5426.39	5.42639
		OVX	1.584	0.396	1.188	1485.46	5941.84	5.94184
		OVX	1.448	0.396	1.052	1129.34	4517.34	4.51734
		OVX+AC	1.259	0.396	0.863	719.439	2877.76	2.87776
		OVX+AC	1.139	0.396	0.743	510.507	2042.03	2.04203
		OVX+AC	1.107	0.396	0.711	461.523	1846.09	1.84609
		OVX+AC	1.253	0.396	0.857	708.046	2832.18	2.83218
		OVX+AC	1.132	0.396	0.736	499.55	1998.2	1.9982
		OVX+AC	1.179	0.396	0.783	575.722	2302.89	2.30289

## Sheet: Fig 2I
		sample	OC.N	trbacular area（μm2）	trbacular area（mm2）	ratio
	sham	1	5	694593	0.694593	7.19846
		2	5	707028	0.707028	7.07186
		3	4	704302	0.704302	5.67938
		4	4	682630	0.68263	5.85969
		5	3	608152	0.608152	4.93298
		6	2	582834	0.582834	3.43151
	OVX	1	7	428460	0.42846	16.3376
		2	11	462574	0.462574	23.78
		3	7	417550	0.41755	16.7645
		4	11	428589	0.428589	25.6656
		6	9	389829	0.389829	23.087
		7	7	260701	0.260701	26.8507
	OVX+AC	1	8	530966	0.530966	15.0669
		2	10	609067	0.609067	16.4186
		3	5	550265	0.550265	9.08653
		4	6	543391	0.543391	11.0418
		5	7	489337	0.489337	14.3051
		6	6	581784	0.581784	10.3131

## Sheet: Fig 3J-M
		b-actin	Cathepsin K	Mmp9	Nfatc1	c-fos
1	WT	14.8958	19.711	18.46	25.9449	18.915
		14.7384	19.9137	18.3948	25.5239	19.0787
		14.8572	19.9005	18.4508	25.7149	19.3378
2	AC 0μm	14.9473	18.7875	17.3556	24.9277	18.8465
		14.8601	18.7741	17.4205	24.8741	18.9484
		14.7328	18.7137	17.3801	24.7649	18.8913
5	AC 10μm	14.468	18.3854	17.4575	24.578	19.304
		14.5031	18.3799	17.997	24.4408	19.4189
		14.6462	18.4426	17.1991	24.6626	19.5401
6	AC 20μm	14.8251	18.9669	18.1942	24.9714	20.3486
		14.7357	18.9663	17.8308	24.9662	20.2718
		14.6709	18.9374	17.6927	25.1728	20.3673
	Group
		b-actin	mean	Cathepsin K	△CT	mean	△△CT	2-△△CT	mean	SD
	WT	14.8958	14.8305	19.711	4.88051	5.01123	-0.130723	1.09484	1.00209	0.0804446
		14.7384	14.8305	19.9137	5.08322	5.01123	0.0719859	0.951328
		14.8572	14.8305	19.9005	5.06997	5.01123	0.0587374	0.960104
	AC 0μm	14.9473	14.8467	18.7875	3.94075	5.01123	-1.07048	2.10014	2.14342	0.0588205
		14.8601	14.8467	18.7741	3.92736	5.01123	-1.08388	2.11972
		14.7328	14.8467	18.7137	3.86693	5.01123	-1.1443	2.21039
	AC 10μm	14.468	14.5391	18.3854	3.84631	5.01123	-1.16492	2.24221	2.21608	0.0529322
		14.5031	14.5391	18.3799	3.84075	5.01123	-1.17048	2.25087
		14.6462	14.5391	18.4426	3.90343	5.01123	-1.1078	2.15517
	AC 20μm	14.8251	14.7439	18.9669	4.22299	5.01123	-0.788247	1.72697	1.73907	0.0203737
		14.7357	14.7439	18.9663	4.22243	5.01123	-0.788804	1.72764
		14.6709	14.7439	18.9374	4.19354	5.01123	-0.817698	1.76259
	Group
		b-actin	mean	Mmp9	△CT	mean	△△CT	2-△△CT	mean	SD
	WT	14.8958	14.8305	18.46	3.62954	3.60473	0.0248114	0.982949	1.0002	0.0246216
		14.7384	14.8305	18.3948	3.56433	3.60473	-0.040397	1.0284
		14.8572	14.8305	18.4508	3.62031	3.60473	0.0155856	0.989255
	AC 0μm	14.9473	14.8467	17.3556	2.50886	3.60473	-1.09587	2.13741	2.09405	0.0474401
		14.8601	14.8467	17.4205	2.57377	3.60473	-1.03096	2.04338
		14.7328	14.8467	17.3801	2.53342	3.60473	-1.07131	2.10135
	AC 10μm	14.468	14.5391	17.4575	2.91841	3.60473	-0.68632	1.60917	1.54704	0.41234
		14.5031	14.5391	17.997	3.45786	3.60473	-0.146868	1.10716
		14.6462	14.5391	17.1991	2.66003	3.60473	-0.944702	1.92479
	AC 20μm	14.8251	14.7439	18.1942	3.45026	3.60473	-0.154473	1.11302	1.37348	0.23675
		14.7357	14.7439	17.8308	3.08688	3.60473	-0.517846	1.43182
		14.6709	14.7439	17.6927	2.94882	3.60473	-0.65591	1.57561
	Group
		b-actin	mean	Nfatc1	△CT	mean	△△CT	2-△△CT	mean	SD
	WT	14.8958	14.8305	25.9449	11.1144	10.8974	0.216992	0.860357	1.0071	0.145764
		14.7384	14.8305	25.5239	10.6934	10.8974	-0.203971	1.15186
		14.8572	14.8305	25.7149	10.8844	10.8974	-0.0130208	1.00907
	AC 0μm	14.9473	14.8467	24.9277	10.081	10.8974	-0.816387	1.76099	1.85334	0.107547
		14.8601	14.8467	24.8741	10.0274	10.8974	-0.869964	1.82762
		14.7328	14.8467	24.7649	9.91816	10.8974	-0.979234	1.97142
	AC 10μm	14.468	14.5391	24.578	10.0389	10.8974	-0.858481	1.81313	1.83902	0.143866
		14.5031	14.5391	24.4408	9.90167	10.8974	-0.995716	1.99407
		14.6462	14.5391	24.6626	10.1235	10.8974	-0.773873	1.70985
	AC 20μm	14.8251	14.7439	24.9714	10.2275	10.8974	-0.669896	1.59096	1.52381	0.121363
		14.7357	14.7439	24.9662	10.2222	10.8974	-0.675143	1.59676
		14.6709	14.7439	25.1728	10.4288	10.8974	-0.468541	1.38371
	Group
		b-actin	mean	c-fos	△CT	mean	△△CT	2-△△CT	mean	SD
	WT	14.8958	14.8305	18.915	4.08449	4.28	-0.195505	1.14513	1.00721	0.146022
		14.7384	14.8305	19.0787	4.24823	4.28	-0.0317688	1.02226
		14.8572	14.8305	19.3378	4.50727	4.28	0.227274	0.854248
	AC 0μm	14.9473	14.8467	18.8465	3.99982	4.28	-0.280176	1.21434	1.17437	0.0414804
		14.8601	14.8467	18.9484	4.10172	4.28	-0.178276	1.13153
		14.7328	14.8467	18.8913	4.04459	4.28	-0.235401	1.17723
	AC 10μm	14.468	14.5391	19.304	4.76492	4.28	0.484927	0.714533	0.660355	0.0539306
		14.5031	14.5391	19.4189	4.87977	4.28	0.599774	0.659857
		14.6462	14.5391	19.5401	5.001	4.28	0.721004	0.606675
	AC 20μm	14.8251	14.7439	20.3486	5.60469	4.28	1.3247	0.399233	0.404796	0.0143183
		14.7357	14.7439	20.2718	5.5279	4.28	1.2479	0.421061
		14.6709	14.7439	20.3673	5.62339	4.28	1.34339	0.394094

## Sheet: Fig 2GH,3BDFG, 4BD,5BD
		runx2				Osterix				NFATc1				Mmp9				c-Fos				CTSK
		positive	total	ratio（%）		positive	total	ratio（%）		positive	total	ratio（%）		positive	total	ratio（%）		positive	total	ratio（%）		positive	total	ratio（%）
	sham	29	943	3.07529		32	707	4.52617		8	601	1.33111		9	704	1.27841		20	897	2.22965		7	442	1.58371
	sham	24	928	2.58621		26	767	3.38983		5	422	1.18483		5	549	0.910747		20	917	2.18103		5	495	1.0101
	sham	31	889	3.48706		25	691	3.61795		9	499	1.80361		4	619	0.646204		22	880	2.5		7	618	1.13269
	sham	26	812	3.20197		31	721	4.29958		5	540	0.925926		5	512	0.976562		16	538	2.97398		13	502	2.58964
	OVX	26	627	4.14673		27	433	6.23557		21	514	4.0856		34	800	4.25		28	300	9.33333		34	808	4.20792
	OVX	36	686	5.24781		28	521	5.37428		23	682	3.37243		19	888	2.13964		24	365	6.57534		35	990	3.53535
	OVX	37	723	5.11757		29	450	6.44444		23	805	2.85714		20	595	3.36134		20	403	4.96278		38	693	5.48341
	OVX	47	912	5.15351		25	530	4.71698		27	514	5.25292		26	622	4.18006		20	406	4.92611		29	786	3.68957
	OVX+AC	24	945	2.53968		22	693	3.1746		12	704	1.70455		13	551	2.35935		30	879	3.41297		20	755	2.64901
	OVX+AC	24	762	3.14961		30	726	4.13223		11	568	1.93662		12	546	2.1978		10	770	1.2987		10	443	2.25734
	OVX+AC	29	739	3.92422		20	728	2.74725		10	753	1.32802		10	567	1.76367		12	664	1.80723		15	560	2.67857
	OVX+AC	22	667	3.29835		27	830	3.25301		9	621	1.44928		8	720	1.11111		6	468	1.28205		9	495	1.81818
		Gpx4				Acsl4				p-p65				p-IkB
		positive	total	ratio（%）		positive	total	ratio（%）		positive	total	ratio（%）		positive	total	ratio（%）
	sham	362	464	78.0172		189	530	35.6604		3	498	0.60241		3	206	1.45631
	sham	253	348	72.7011		123	400	30.75		6	772	0.777202		4	295	1.35593
	sham	189	299	63.2107		198	567	34.9206		5	600	0.833333
	sham	258	389	66.3239		200	659	30.349		12	680	1.76471		3	245	1.22449
	OVX	213	639	33.3333		670	762	87.9265		20	680	2.94118		65	320	20.3125
	OVX	150	572	26.2238		404	474	85.2321		20	500	4		72	369	19.5122
	OVX	178	689	25.8345		320	388	82.4742		16	580	2.75862		120	570	21.0526
	OVX	156	569	27.4165		200	252	79.3651		21	700	3		108	620	17.4194
	OVX+AC	402	551	72.9583		125	525	23.8095		10	655	1.52672		44	600	7.33333
	OVX+AC	478	638	74.9216		160	594	26.936		8	443	1.80587		50	590	8.47458
	OVX+AC	386	567	68.0776		200	616	32.4675		6	470	1.2766		90	800	11.25
	OVX+AC	450	600	75		160	450	35.5556		8	605	1.32231		78	769	10.143

## Sheet: Fig 6A-D
	组别	ALT(U/L)	AST(U/L)	CREA(umol/L)	UN(mmol/L)
	sham	27.39	162.69	9.966	32.34
	sham	25.41	146.85	7.293	30.03
	sham	27.72	94.71	8.019	24.42
	sham	37.29	96.03	8.11	26.07
	OVX	34.32	107.91	8.679	26.07
	OVX	26.4	115.83	7.326	23.1
	OVX	31.35	107.25	8.019	27.72
	OVX	21.12	243.54	8.316	32.34
	OVX	36.96	159.06	7.623	27.72
	OVX	24.42	139.92	7.887	28.71
	OVX+AC	29.04	112.2	8.811	27.06
	OVX+AC	29.7	156.75	8.151	27.72
	OVX+AC	23.76	116.49	7.821	27.06
	OVX+AC	34.65	150.48	7.986	28.38
	OVX+AC	22.11	115.83	7.986	25.08
